# Supplementary material for: Systematic review and meta-analysis of post-traumatic stress disorder as a risk factor for multiple autoimmune diseases
Source: Front Psychiatry. 2025 Feb 20;16:1523994. doi: 10.3389/fpsyt.2025.1523994 (PMC11882857; doi:10.3389/fpsyt.2025.1523994)
Supplement: Supplementary file 1 [file Table1.xlsx]

## Sheet: Supplementary Table 1
Supplementary Table 1 - Meta Analysis Results for PTSD and Various Autoimmune Diseases
Any Autoimmune Disease	Sample Size	Estimate RR	95% CI	P-Value	I2 (inconsistency)	95% CI for I2	Heterogeneity Test P-Value
A O'Donovan, 2015	666269	1.351	1.325 to 1.378		0.9172	81.98 to 96.20	P < 0.0001
Song, 2018	1171104	1.179	1.129 to 1.231
Bookwalter 2020	120572	1.226	1.098 to 1.370
Hsu, 2023	26365	1.425	1.298 to 1.565
Total (fixed effects)	1984310	1.321	1.299 to 1.344	<0.001
Total (random effects)	1984310	1.291	1.179 to 1.412	<0.001
Inflammatory Bowel Disease (IBD)	Sample Size	Estimate RR	95% CI	P-Value	I2 (inconsistency)	95% CI for I2	Heterogeneity Test P-Value
A O'Donovan, 2015	666269	1.121	1.066 to 1.178		0.402	0.00 to 79.73	P = 0.1706
Song, 2018	1171104	1.171	1.122 to 1.222
Bookwalter 2020	120572	1.226	1.014 to 1.483
Hsu, 2023	26365	0.941	0.747 to 1.186
Total (fixed effects)	1984310	1.147	1.112 to 1.184	<0.001
Total (random effects)	1984310	1.142	1.085 to 1.202	<0.001
Systemic Lupus Erythematosus (SLE)	Sample Size	Estimate RR	95% CI	P-Value	I2 (inconsistency)	95% CI for I2	Heterogeneity Test P-Value
A O'Donovan, 2015	666269	1.306	1.174 to 1.453		0	0.00 to 80.11	P = 0.4146
Roberts, 2017	54763	1.519	1.032 to 2.238
Song, 2018	1171104	1.193	1.063 to 1.337
Bookwalter 2020	120572	1.157	0.856 to 1.564
Hsu, 2023	26365	1.6	1.081 to 2.368
Total (fixed effects)	2039073	1.266	1.177 to 1.361	<0.001
Total (random effects)	2039073	1.266	1.177 to 1.361	<0.001
Rheumatoid Arthritis (RA)	Sample Size	Estimate RR	95% CI	P-Value	I2 (inconsistency)	95% CI for I2	Heterogeneity Test P-Value
A O'Donovan, 2015	666269	1.363	1.259 to 1.475		0.895	78.29 to 94.92	P < 0.0001
Lee, 2016	54224	1.226	1.022 to 1.472
Song, 2018	1171104	1.034	0.991 to 1.079
Bookwalter 2020	120572	1.157	0.963 to 1.391
Hsu, 2023	26365	1.168	0.924 to 1.476
Total (fixed effects)	2038534	1.107	1.069 to 1.147	<0.001
Total (random effects)	2038534	1.184	1.017 to 1.378	0.029
Multiple Sclerosis	Sample Size	Estimate RR	95% CI	P-Value	I2 (inconsistency)	95% CI for I2	Heterogeneity Test P-Value
A O'Donovan, 2015	666269	1.452	1.330 to 1.585		0.9279	82.23 to 97.07	P < 0.0001
Song, 2018	1171104	1.09	1.019 to 1.166
Bookwalter 2020	120572	1.436	1.131 to 1.823
Total (fixed effects)	1957945	1.222	1.160 to 1.287	<0.001
Total (random effects)	1957945	1.302	1.037 to 1.635	0.023
Sjogren's	Sample Size	Estimate RR	95% CI	P-Value	I2 (inconsistency)	95% CI for I2	Heterogeneity Test P-Value
Song, 2018	1171104	1.206	1.117 to 1.303		0.9477	84.02 to 98.29	P < 0.0001
Hsu, 2023	49005	2.227	1.710 to 2.900
Total (fixed effects)	1220109	1.266	1.176 to 1.363	<0.001
Total (random effects)	1220109	1.617	0.887 to 2.947	0.117
Dermatologic Diseases	Sample Size	Estimate RR	95% CI	P-Value	I2 (inconsistency)	95% CI for I2	Heterogeneity Test P-Value
Song, 2018	1171104	1.132	1.105 to 1.160		0.9621	89.44 to 98.64	P < 0.0001
Dai, 2021	26365	1.611	1.411 to 1.840
Total (fixed effects)	1197469	1.145	1.118 to 1.173	<0.001
Total (random effects)	1197469	1.342	0.950 to 1.897	0.096
Thyroiditis	Sample Size	Estimate RR	95% CI	P-Value	I2 (inconsistency)	95% CI for I2	Heterogeneity Test P-Value
A O'Donovan, 2015	666269	1.4	1.368 to 1.433		0.9829	97.22 to 98.94	P < 0.0001
Song, 2018	1171104	1.189	1.165 to 1.214
Jung 2019	45992	1.094	1.054 to 1.135
Hsu, 2023	26365	1.539	1.346 to 1.761
Total (fixed effects)	1909730	1.252	1.235 to 1.270	<0.001
Total (random effects)	1909730	1.28	1.134 to 1.446	<0.001

## Sheet: Supplementary Table 2
Supplementary Table 2 - Subgroup Analyses for PTSD and Autoimmune Diseases
Males
Study	Estimate RR	95% CI	P-value	I2 (inconsistency)	95% CI for I2	Heterogeneity Test P-Value
A O'Donovan, 2015	1.336	1.306 to 1.368		0.7572	33.05 to 91.20	P = 0.0063
Song, 2018	1.143	1.048 to 1.246
Bookwalter 2020	1.259	1.083 to 1.464
Dai, 2021	1.433	1.072 to 1.916
Total (fixed effects)	1.322	1.293 to 1.351	<0.001
Total (random effects)	1.266	1.143 to 1.403	<0.001
Females
Study	Estimate RR	95% CI	P-value	I2 (inconsistency)	95% CI for I2	Heterogeneity Test P-Value
A O'Donovan, 2015	1.377	1.326 to 1.431		0.9334	88.74 to 96.06	P < 0.0001
Lee, 2016	1.278	1.067 to 1.532
Roberts, 2017	1.519	1.032 to 2.238
Song, 2018	1.189	1.130 to 1.251
Jung 2019	1.094	1.054 to 1.135
Bookwalter 2020	1.157	0.973 to 1.376
Dai, 2021	1.657	1.423 to 1.930
Total (fixed effects)	1.225	1.197 to 1.253	<0.001
Total (random effects)	1.285	1.151 to 1.434	<0.001
High Symptom Burden
Study	Estimate RR	95% CI	P-value	I2 (inconsistency)	95% CI for I2	Heterogeneity Test P-Value
Lee, 2016	1.226	1.022 to 1.472		0.923	85.01 to 96.04	P < 0.0001
Roberts, 2017	1.519	1.032 to 2.238
Song, 2018	1.303	0.996 to 1.705
Jung 2019	1.05	1.016 to 1.086
Hsu, 2023	1.751	1.514 to 2.024
Total (fixed effects)	1.086	1.053 to 1.121	<0.001
Total (random effects)	1.335	1.041 to 1.712	0.023
Low Symptom Burden
Study	Estimate RR	95% CI	P-value	I2 (inconsistency)	95% CI for I2	Heterogeneity Test P-Value
Lee, 2016	1.098	0.900 to 1.340		0.9553	92.12 to 97.47	P < 0.0001
Roberts, 2017	1.253	0.844 to 1.859
Song, 2018	1.196	1.117 to 1.281
Jung 2019	1.094	1.054 to 1.135
Hsu, 2023	1.578	1.477 to 1.687
Total (fixed effects)	1.192	1.158 to 1.227	<0.001
Total (random effects)	1.236	1.037 to 1.473	0.018
