# Supplementary material for: Systematic review and meta-analysis of post-traumatic stress disorder as a risk factor for multiple autoimmune diseases
Source: Front Psychiatry. 2025 Feb 20;16:1523994. doi: 10.3389/fpsyt.2025.1523994 (PMC11882857; doi:10.3389/fpsyt.2025.1523994)
Supplement: Supplementary file 2 [file Table2.xlsx]

## Sheet: IBD
Meta-analysis: generic inverse variance method
Variable for studies	Study
Variable for estimate:	IBD_RR_Log
	IBD_RR_Log
Variable for Standard Error:	IBD_SE_Log
	IBD_SE_Log
Study	Estimate (Log)	Standard Error	Estimate	95% CI	z	P	Weight (%)
							Fixed	Random
A O'Donovan, 2015	0.114	0.0255	1.121	1.066 to 1.178			39.95	41.81
Song, 2018	0.158	0.0216	1.171	1.122 to 1.222			55.43	47.04
Bookwalter 2020	0.204	0.097	1.226	1.014 to 1.483			2.76	6.57
Hsu, 2023	-0.0605	0.118	0.941	0.747 to 1.186			1.86	4.58
Total (fixed effects)	0.137	0.0161	1.147	1.112 to 1.184	8.534	<0.001	100	100
Total (random effects)	0.132	0.0261	1.142	1.085 to 1.202	5.071	<0.001	100	100
Test for heterogeneity
Q	5.0165
DF	3
Significance level	P = 0.1706
I2 (inconsistency)	0.402
95% CI for I2	0.00 to 79.73
Publication bias
Egger's test
Intercept	-0.826
95% CI	-6.5720 to 4.9200
Significance level	P = 0.5993
Begg's test
Kendall's Tau	-0.6667
Significance level	P = 0.1742
C:meta analysis in MEDCALC.mc1
Wednesday, April 10, 2024 14:04
MedCalc® Statistical Software version 22.023 (MedCalc Software Ltd, Ostend, Belgium; https://www.medcalc.org; 2024)

## Sheet: Lupus
Meta-analysis: generic inverse variance method
Variable for studies	Study
Variable for estimate:	Lupus_RR_Log
	Lupus_RR_Log
Variable for Standard Error:	Lupus_SE_Log
	Lupus_SE_Log
Study	Estimate (Log)	Standard Error	Estimate	95% CI	z	P	Weight (%)
							Fixed	Random
A O'Donovan, 2015	0.267	0.0544	1.306	1.174 to 1.453			46.7	46.7
Roberts, 2017	0.418	0.197	1.519	1.032 to 2.238			3.55	3.55
Song, 2018	0.176	0.0585	1.193	1.063 to 1.337			40.43	40.43
Bookwalter 2020	0.146	0.154	1.157	0.856 to 1.564			5.87	5.87
Hsu, 2023	0.47	0.2	1.6	1.081 to 2.368			3.46	3.46
Total (fixed effects)	0.236	0.0372	1.266	1.177 to 1.361	6.334	<0.001	100	100
Total (random effects)	0.236	0.0372	1.266	1.177 to 1.361	6.334	<0.001	100	100
Test for heterogeneity
Q	3.9373
DF	4
Significance level	P = 0.4146
I2 (inconsistency)	0
95% CI for I2	0.00 to 80.11
Publication bias
Egger's test
Intercept	0.8582
95% CI	-1.9917 to 3.7081
Significance level	P = 0.4086
Begg's test
Kendall's Tau	0.6
Significance level	P = 0.1416
C:meta analysis in MEDCALC.mc1
Tuesday, January 23, 2024 16:41
MedCalc® Statistical Software version 22.018 (MedCalc Software Ltd, Ostend, Belgium; https://www.medcalc.org; 2024)

## Sheet: RA
Meta-analysis: generic inverse variance method
Variable for studies	Study
Variable for estimate:	RA_RR_Log
	RA_RR_Log
Variable for Standard Error:	RA_SE_Log
	RA_SE_Log
Study	Estimate (Log)	Standard Error	Estimate	95% CI	z	P	Weight (%)
							Fixed	Random
A O'Donovan, 2015	0.31	0.0405	1.363	1.259 to 1.475			19.87	23.33
Lee, 2016	0.204	0.093	1.226	1.022 to 1.472			3.77	18.33
Song, 2018	0.0334	0.0215	1.034	0.991 to 1.079			70.39	24.45
Bookwalter 2020	0.146	0.0939	1.157	0.963 to 1.391			3.7	18.24
Hsu, 2023	0.155	0.119	1.168	0.924 to 1.476			2.28	15.64
Total (fixed effects)	0.102	0.018	1.107	1.069 to 1.147	5.634	<0.001	100	100
Total (random effects)	0.169	0.0774	1.184	1.017 to 1.378	2.181	0.029	100	100
Test for heterogeneity
Q	38.0873
DF	4
Significance level	P < 0.0001
I2 (inconsistency)	0.895
95% CI for I2	78.29 to 94.92
Publication bias
Egger's test
Intercept	2.3739
95% CI	-5.2102 to 9.9579
Significance level	P = 0.3926
Begg's test
Kendall's Tau	-0.2
Significance level	P = 0.6242
C:meta analysis in MEDCALC.mc1
Tuesday, January 23, 2024 16:42
MedCalc® Statistical Software version 22.018 (MedCalc Software Ltd, Ostend, Belgium; https://www.medcalc.org; 2024)

## Sheet: MS
Meta-analysis: generic inverse variance method
Variable for studies	Study
Variable for estimate:	MS_RR_Log
	MS_RR_Log
Variable for Standard Error:	MS_SE_Log
	MS SE Log
Study	Estimate (Log)	Standard Error	Estimate	95% CI	z	P	Weight (%)
							Fixed	Random
A O'Donovan, 2015	0.373	0.0447	1.452	1.330 to 1.585			35.17	36.14
Song, 2018	0.0864	0.0342	1.09	1.019 to 1.166			60.08	36.96
Bookwalter 2020	0.362	0.122	1.436	1.131 to 1.823			4.75	26.9
Total (fixed effects)	0.2	0.0265	1.222	1.160 to 1.287	7.548	<0.001	100	100
Total (random effects)	0.264	0.116	1.302	1.037 to 1.635	2.274	0.023	100	100
Test for heterogeneity
Q	27.7367
DF	2
Significance level	P < 0.0001
I2 (inconsistency)	0.9279
95% CI for I2	82.23 to 97.07
Publication bias
Egger's test
Intercept	3.8424
95% CI	-78.9964 to 86.6813
Significance level	P = 0.6610
Begg's test
Kendall's Tau	0.3333
Significance level	P = 0.6015
C:meta analysis in MEDCALC.mc1
Tuesday, January 23, 2024 16:44
MedCalc® Statistical Software version 22.018 (MedCalc Software Ltd, Ostend, Belgium; https://www.medcalc.org; 2024)

## Sheet: Sjogrens
Meta-analysis: generic inverse variance method
Variable for studies	Study
Variable for estimate:	Sjogrens_RR_Log
	Sjogrens_RR_Log
Variable for Standard Error:	Sjogrens_SE_Log
	Sjogrens SE Log
Study	Estimate (Log)	Standard Error	Estimate	95% CI	z	P	Weight (%)
							Fixed	Random
Song, 2018	0.188	0.0393	1.206	1.117 to 1.303			92.14	52.21
Hsu, 2023	0.801	0.135	2.227	1.710 to 2.900			7.86	47.79
Total (fixed effects)	0.236	0.0378	1.266	1.176 to 1.363	6.242	<0.001	100	100
Total (random effects)	0.481	0.306	1.617	0.887 to 2.947	1.569	0.117	100	100
Test for heterogeneity
Q	19.1028
DF	1
Significance level	P < 0.0001
I2 (inconsistency)	0.9477
95% CI for I2	84.02 to 98.29
Publication bias
Egger's test
Intercept	6.4327
95% CI
Significance level	P < 0.0001
Begg's test
Kendall's Tau	1
Significance level	P = 0.3173
C:meta analysis in MEDCALC.mc1
Tuesday, January 23, 2024 16:46
MedCalc® Statistical Software version 22.018 (MedCalc Software Ltd, Ostend, Belgium; https://www.medcalc.org; 2024)

## Sheet: Dermatologic
Meta-analysis: generic inverse variance method
Variable for studies	Study
Variable for estimate:	Dermatologic_RR_Log
	Dermatologic_RR_Log
Variable for Standard Error:	Dermatologic_SE_Log
	Dermatologic_SE_Log
Study	Estimate (Log)	Standard Error	Estimate	95% CI	z	P	Weight (%)
							Fixed	Random
Song, 2018	0.124	0.0125	1.132	1.105 to 1.160			96.72	51.77
Dai, 2021	0.477	0.0677	1.611	1.411 to 1.840			3.28	48.23
Total (fixed effects)	0.135	0.0123	1.145	1.118 to 1.173	11.052	<0.001	100	100
Total (random effects)	0.294	0.177	1.342	0.950 to 1.897	1.667	0.096	100	100
Test for heterogeneity
Q	26.3719
DF	1
Significance level	P < 0.0001
I2 (inconsistency)	0.9621
95% CI for I2	89.44 to 98.64
Publication bias
Egger's test
Intercept	6.4007
95% CI
Significance level	P < 0.0001
Begg's test
Kendall's Tau	1
Significance level	P = 0.3173
C:meta analysis in MEDCALC.mc1
Tuesday, January 23, 2024 16:47
MedCalc® Statistical Software version 22.018 (MedCalc Software Ltd, Ostend, Belgium; https://www.medcalc.org; 2024)

## Sheet: Thyroiditis
Meta-analysis: generic inverse variance method
Variable for studies	Study
Variable for estimate:	Thyroiditis_RR_Log
	Thyroiditis_RR_Log
Variable for Standard Error:	Thyroiditis_SE_Log
	Thyroiditis_SE_Log
Study	Estimate (Log)	Standard Error	Estimate	95% CI	z	P	Weight (%)
							Fixed	Random
A O'Donovan, 2015	0.336	0.0117	1.4	1.368 to 1.433			37.29	26.69
Song, 2018	0.173	0.0104	1.189	1.165 to 1.214			47.25	26.74
Jung 2019	0.0899	0.0189	1.094	1.054 to 1.135			14.38	26.29
Hsu, 2023	0.431	0.0687	1.539	1.346 to 1.761			1.09	20.27
Total (fixed effects)	0.225	0.00716	1.252	1.235 to 1.270	31.408	<0.001	100	100
Total (random effects)	0.247	0.0621	1.28	1.134 to 1.446	3.98	<0.001	100	100
Test for heterogeneity
Q	175.289
DF	3
Significance level	P < 0.0001
I2 (inconsistency)	0.9829
95% CI for I2	97.22 to 98.94
Publication bias
Egger's test
Intercept	0.4932
95% CI	-43.7916 to 44.7780
Significance level	P = 0.9661
Begg's test
Kendall's Tau	0
Significance level	P = 1.0000
C:meta analysis in MEDCALC.mc1
Tuesday, January 23, 2024 16:49
MedCalc® Statistical Software version 22.018 (MedCalc Software Ltd, Ostend, Belgium; https://www.medcalc.org; 2024)

## Sheet: Any Autoimmune
Meta-analysis: generic inverse variance method
Variable for studies	Study
Variable for estimate:	Any_Autoimmune_RR_Log
	Any Autoimmune RR Log
Variable for Standard Error:	Any_Autoimmune_SE_Log
	Any Autoimmune SE Log
Study	Estimate (Log)	Standard Error	Estimate	95% CI	z	P	Weight (%)
							Fixed	Random
A O'Donovan, 2015	0.301	0.00998	1.351	1.325 to 1.378			78.1	29.26
Song, 2018	0.164	0.022	1.179	1.129 to 1.231			16.06	27.78
Bookwalter 2020	0.204	0.0566	1.226	1.098 to 1.370			2.43	20.47
Hsu, 2023	0.354	0.0477	1.425	1.298 to 1.565			3.41	22.49
Total (fixed effects)	0.279	0.00882	1.321	1.299 to 1.344	31.589	<0.001	100	100
Total (random effects)	0.255	0.046	1.291	1.179 to 1.412	5.547	<0.001	100	100
Test for heterogeneity
Q	36.2488
DF	3
Significance level	P < 0.0001
I2 (inconsistency)	0.9172
95% CI for I2	81.98 to 96.20
Publication bias
Egger's test
Intercept	-1.9622
95% CI	-16.4956 to 12.5713
Significance level	P = 0.6200
Begg's test
Kendall's Tau	-0.3333
Significance level	P = 0.4969
C:meta analysis in MEDCALC.mc1
Tuesday, January 23, 2024 16:51
MedCalc® Statistical Software version 22.018 (MedCalc Software Ltd, Ostend, Belgium; https://www.medcalc.org; 2024)
