# Supplementary material for: Systematic review and meta-analysis of post-traumatic stress disorder as a risk factor for multiple autoimmune diseases
Source: Front Psychiatry. 2025 Feb 20;16:1523994. doi: 10.3389/fpsyt.2025.1523994 (PMC11882857; doi:10.3389/fpsyt.2025.1523994)
Supplement: Supplementary file 3 [file Table3.xlsx]

## Sheet: Males
Meta-analysis: generic inverse variance method
Variable for studies	Study
Variable for estimate:	Males_RR_log
	Males RR log
Variable for Standard Error:	Males_SE_Log
	Males SE Log
Study	Estimate (Log)	Standard Error	Estimate	95% CI	z	P	Weight (%)
							Fixed	Random
A O'Donovan, 2015	0.29	0.0119	1.336	1.306 to 1.368			90.67	38.56
Song, 2018	0.134	0.0443	1.143	1.048 to 1.246			6.57	30.7
Bookwalter 2020	0.23	0.0768	1.259	1.083 to 1.464			2.18	21.29
Dai, 2021	0.36	0.148	1.433	1.072 to 1.916			0.59	9.45
Total (fixed effects)	0.279	0.0113	1.322	1.293 to 1.351	24.586	<0.001	100	100
Total (random effects)	0.236	0.0523	1.266	1.143 to 1.403	4.511	<0.001	100	100
Test for heterogeneity
Q	12.3562
DF	3
Significance level	P = 0.0063
I2 (inconsistency)	0.7572
95% CI for I2	33.05 to 91.20
Publication bias
Egger's test
Intercept	-1.2479
95% CI	-7.9049 to 5.4092
Significance level	P = 0.5046
Begg's test
Kendall's Tau	0
Significance level	P = 1.0000
Tuesday, April 9, 2024 13:53
MedCalc® Statistical Software version 22.023 (MedCalc Software Ltd, Ostend, Belgium; https://www.medcalc.org; 2024)

## Sheet: Females
Meta-analysis: generic inverse variance method
Variable for studies	Study
Variable for estimate:	Females_RR_log
	Females RR log
Variable for Standard Error:	Females_SE_Log
	Females SE Log
Study	Estimate (Log)	Standard Error	Estimate	95% CI	z	P	Weight (%)
							Fixed	Random
A O'Donovan, 2015	0.32	0.0195	1.377	1.326 to 1.431			35.76	18.46
Lee, 2016	0.246	0.0924	1.278	1.067 to 1.532			1.6	12.51
Roberts, 2017	0.418	0.197	1.519	1.032 to 2.238			0.35	5.67
Song, 2018	0.173	0.0261	1.189	1.130 to 1.251			20.08	18.14
Jung 2019	0.0899	0.0189	1.094	1.054 to 1.135			38.22	18.49
Bookwalter 2020	0.146	0.0885	1.157	0.973 to 1.376			1.74	12.87
Dai, 2021	0.505	0.0778	1.657	1.423 to 1.930			2.25	13.87
Total (fixed effects)	0.203	0.0117	1.225	1.197 to 1.253	17.381	<0.001	100	100
Total (random effects)	0.25	0.0562	1.285	1.151 to 1.434	4.454	<0.001	100	100
Test for heterogeneity
Q	90.0834
DF	6
Significance level	P < 0.0001
I2 (inconsistency)	0.9334
95% CI for I2	88.74 to 96.06
Publication bias
Egger's test
Intercept	1.4962
95% CI	-5.2519 to 8.2442
Significance level	P = 0.5934
Begg's test
Kendall's Tau	0.2381
Significance level	P = 0.4527
Tuesday, April 9, 2024 14:01
MedCalc® Statistical Software version 22.023 (MedCalc Software Ltd, Ostend, Belgium; https://www.medcalc.org; 2024)

## Sheet: High Symptom Burden
Meta-analysis: generic inverse variance method
Variable for studies	Study
Variable for estimate:	High_Symptom_RR_log
	High Symptom RR log
Variable for Standard Error:	High_Symptom_SE_Log
	High Symptom SE Log
Study	Estimate (Log)	Standard Error	Estimate	95% CI	z	P	Weight (%)
							Fixed	Random
Lee, 2016	0.204	0.093	1.226	1.022 to 1.472			2.94	20.99
Roberts, 2017	0.418	0.197	1.519	1.032 to 2.238			0.65	15.03
Song, 2018	0.265	0.137	1.303	0.996 to 1.705			1.35	18.53
Jung 2019	0.0492	0.0168	1.05	1.016 to 1.086			90.4	23.56
Hsu, 2023	0.56	0.074	1.751	1.514 to 2.024			4.65	21.89
Total (fixed effects)	0.0828	0.0159	1.086	1.053 to 1.121	5.194	<0.001	100	100
Total (random effects)	0.289	0.127	1.335	1.041 to 1.712	2.279	0.023	100	100
Test for heterogeneity
Q	51.9429
DF	4
Significance level	P < 0.0001
I2 (inconsistency)	0.923
95% CI for I2	85.01 to 96.04
Publication bias
Egger's test
Intercept	3.3193
95% CI	-2.0784 to 8.7170
Significance level	P = 0.1453
Begg's test
Kendall's Tau	0.4
Significance level	P = 0.3272
Tuesday, April 9, 2024 14:03
MedCalc® Statistical Software version 22.023 (MedCalc Software Ltd, Ostend, Belgium; https://www.medcalc.org; 2024)

## Sheet: Low Symptom Burden
Meta-analysis: generic inverse variance method
Variable for studies	Study
Variable for estimate:	Low_Symptom_RR_log
	Low Symptom RR log
Variable for Standard Error:	Low_Symptom_SE_Log
	Low Symptom SE Log
Study	Estimate (Log)	Standard Error	Estimate	95% CI	z	P	Weight (%)
							Fixed	Random
Lee, 2016	0.0934	0.102	1.098	0.900 to 1.340			2.11	18.45
Roberts, 2017	0.225	0.201	1.253	0.844 to 1.859			0.54	10.86
Song, 2018	0.179	0.035	1.196	1.117 to 1.281			17.68	23.34
Jung 2019	0.0899	0.0189	1.094	1.054 to 1.135			60.89	23.95
Hsu, 2023	0.456	0.034	1.578	1.477 to 1.687			18.79	23.39
Total (fixed effects)	0.175	0.0147	1.192	1.158 to 1.227	11.895	<0.001	100	100
Total (random effects)	0.212	0.0894	1.236	1.037 to 1.473	2.368	0.018	100	100
Test for heterogeneity
Q	89.5111
DF	4
Significance level	P < 0.0001
I2 (inconsistency)	0.9553
95% CI for I2	92.12 to 97.47
Publication bias
Egger's test
Intercept	2.0996
95% CI	-11.2357 to 15.4348
Significance level	P = 0.6508
Begg's test
Kendall's Tau	0.2
Significance level	P = 0.6242
Tuesday, April 9, 2024 14:05
MedCalc® Statistical Software version 22.023 (MedCalc Software Ltd, Ostend, Belgium; https://www.medcalc.org; 2024)
